# Supplementary material for: Sweat and Sebum Preferences of the Human Skin Microbiota
Source: Microbiol Spectr. 2023 Jan 5;11(1):e04180-22. doi: 10.1128/spectrum.04180-22 (PMC9927561; doi:10.1128/spectrum.04180-22)
Supplement: Supplemental file 2 — Supplemental material. Download spectrum.04180-22-s0002.xlsx, XLSX file, 0.08 MB [file spectrum.04180-22-s0002.xlsx]

## Sheet: S1 Sweat Literature
Supplemental Material S1. Composition of human sweat reported in the literature.
Component	Kalan Lab artificial sweat (this study)	Callewaert, Chris, Benjamin Buysschaert, Els Vossen, Veerle Fievez, Tom Van de Wiele, and Nico Boon. 2014. “Artificial Sweat Composition to Grow and Sustain a Mixed Human Axillary Microbiome.” Journal of Microbiological Methods 103 (August): 6–8. Reported as mg/L or g/L (Table 1)	Horton MV, Johnson CJ, Kernien JF, Patel TD, Lam BC, Cheong JZA, Meudt JJ, Shanmuganayagam D, Kalan LR, Nett JE. "Candida auris Forms High-Burden Biofilms in Skin Niche Conditions and on Porcine Skin". mSphere. 2020 Jan 22;5(1):e00910-19. doi: 10.1128/mSphere.00910-19. Reported as %(w/v) (Table S2)	Mark, Harker, and Clive R. Harding. 2013. “Amino Acid Composition, Including Key Derivatives of Eccrine Sweat: Potential Biomarkers of Certain Atopic Skin Conditions.” International Journal of Cosmetic Science 35 (2): 163–68. Reported as umol/L (Table 1 Mean "Combined" values)	Baker, Lindsay B. 2019. “Physiology of Sweat Gland Function: The Roles of Sweating and Sweat Composition in Human Health.” Temperature (Austin, Tex.) 6 (3): 211–59. Reported as mmol/L (Table 3)	Robinson, S., and A. H. Robinson. 1954. “Chemical Composition of Sweat.” Physiological Reviews 34 (2): 202–20. Reported as mEq/L ofr mg per cent	Thurmon, Francis M., and Bertha Ottenstein. 1952. “Studies on the Chemistry of Human Perspiration with Especial Reference to Its Lactic Acid Content.” The Journal of Investigative Dermatology 18 (4): 333–39.	Wilson, Michael. 2005. Microbial Inhabitants of Humans: Their Ecology and Role in Health and Disease. Cambridge University Press.	Montain, Scott J., Samuel N. Cheuvront, and Henry C. Lukaski. 2007. “Sweat Mineral-Element Responses during 7 H of Exercise-Heat Stress.” International Journal of Sport Nutrition and Exercise Metabolism 17 (6): 574–82. Reported as ug/mL	Patterson, M. J., S. D. Galloway, and M. A. Nimmo. 2000. “Variations in Regional Sweat Composition in Normal Human Males.” Experimental Physiology 85 (6): 869–75. Reported as mmol/L. Taked from 8 site average (Table 1)	Dunstan, R. Hugh, R. Hugh Dunstan, Diane L. Sparkes, Benjamin J. Dascombe, Margaret M. Macdonald, Craig A. Evans, Christopher J. Stevens, et al. 2016. “Sweat Facilitated Amino Acid Losses in Male Athletes during Exercise at 32-34°C.” PLOS ONE. Reported as uM (Table 2)	Harvey, Christopher J., Ryan F. LeBouf, and Aleksandr B. Stefaniak. 2010. “Formulation and Stability of a Novel Artificial Human Sweat under Conditions of Storage and Use.” Toxicology in Vitro: An International Journal Published in Association with BIBRA 24 (6): 1790–96. Reported as g/L	Huang, Chien-Tsai, Mei-Lien Chen, Li-Ling Huang, and I-Fang Mao. 2002. “Uric Acid and Urea in Human Sweat.” The Chinese Journal of Physiology 45 (3): 109–15. Reported as mmol/L	Mitchell, H. H., and T. S. Hamilton. 1949. “The Dermal Excretion under Controlled Environmental Conditions of Nitrogen and Minerals in Human Subjects, with Particular Reference to Calcium and Iron.” The Journal of Biological Chemistry 178 (1): 345–61. Reported as mg per 100 mL	Lee, Hyunjae, Changyeong Song, Yong Seok Hong, Min Sung Kim, Hye Rim Cho, Taegyu Kang, Kwangsoo Shin, Seung Hong Choi, Taeghwan Hyeon, and Dae-Hyeong Kim. 2017. “Wearable/disposable Sweat-Based Glucose Monitoring Device with Multistage Transdermal Drug Delivery Module.” Science Advances 3 (3): e1601314. Reported as uM or mM
Salts
Sodium Chloride (g)	2 g/L	2.923 g/L	29.23 g/L	-	Sodium: 0.23 - 2.07 g/L; Chloride: 0.35 - 3.19 g/L	Sodium: 0.11 - 3.4 g/L; Chloride: 0.17 - 5.2 g/L	-	< 5.84 g/L	Sodium: 863 mg/L	Sodium: 881 mg/L; Chloride: 1.2 g/L	-	1.55 g/L	-	-	-
Sodium Pyruvate	50 mg/L	55 mg/L	550 mg/L	-	-	Pyruvate: 8.8 - 70.4 mg/L	-	10-99 mg/L	-	-	-	-	-	-	-
Monosodium Phosphate	10 mg/L	2 mg/L	20 mg/L	-	-	-	-	10-99 mg/L	-	-	-	48.4 mg/L	-	-	-
Calcium Sulfate	50 mg/L	57 mg/L	570 mg/L	-	Calcium: 8 - 80 mg/L	Calcium 10-80 mg/L; Sulfate 40-170 mg/L	-	Calcium: 0.1-0.99 mg/L; Sulfate:10-99 mg/L	Calcium: 16 mg/L	-	-	-	-	Calcium: 10 mg/L	-
Potassium H Carbonate (g)	170 mg/L	120 mg/L	1.2 g/L	-	Potassium 78-312 mg/L; Bicarbonate: 30.5 - 305 mg/L	Potassium: 176 mg/L	-	-	Potassium: 222 mg/L	Potassium: 175 mg/L	-	-	-	-	-
Carbon Sources
D-Glucose(g)	20 mg/L	180 mg/L	1.8 g/L	-	1.8 - 36 mg/L	1 mg/L	-	-	-	-	-	30.6 mg/L	-	-	1.8-180 mg/L (54 mg/L considered hyperglycemia)
Amino Acids
Glycine	50 mg/L	125 mg/L	1.25 g/L	37 mg/L	-	-	-	-	-	-	68 mg/L	29 mg/L	-	-	-
L-Leucine	25 mg/L	26 mg/L	260 mg/L	6.23 mg/L	-	-	-	-	-	-	39 mg/L	28 mg/L	-	-	-
L-Cysteine	-	3 mg/L	30 mg/L	nd	-	-	-	-	-	-	-	-	-	-	-
L-Serine	80 mg/L	303 mg/L	3.03 g/L	79 mg/L	-	-	-	-	-	-	130 mg/L	-	-	-	-
L-Alanine	40 mg/L	81 mg/L	810 mg/L	26 mg/L	-	-	-	-	-	-	56 mg/L	51 mg/L	-	-	-
L-Arginine	50 mg/L	1 mg/L	10 mg/L	12.96 mg/L	-	-	-	-	-	-	-	136 mg/L	-	-	-
L-Histidine	100 mg/L	43 mg/L	430 mg/L	20.1 mg/L	-	-	-	-	-	-	217 mg/L	81 mg/L	-	-	-
L-Valine	20 mg/L	32 mg/L	320 mg/L	8 mg/L	-	-	-	-	-	-	29 mg/L	29 mg/L	-	-	-
L-Isoleucine	15 mg/L	20 mg/L	200 mg/L	4.76 mg/L	-	-	-	-	-	-	21 mg/L	22 mg/L	-	-	-
L-Lysine	35 mg/L	21 mg/L	210 mg/L	5.95 mg/L	-	-	-	-	-	-	93 mg/L	27 mg/L (L-lysine monohydrochloride)	-	-	-
L-Phenylalanine	15 mg/L	21 mg/L	210 mg/L	4.6 mg/L	-	-	-	-	-	-	26 mg/L	21 mg/L	-	-	-
L-Tyrosine	20 mg/L	34 mg/L	340 mg/L	7.8 mg/L	-	-	-	-	-	-	2.9 mg/L	31 mg/L	-	-	-
L-Glutamine	5 mg/L	3 mg/L	30 mg/L	2.2 mg/L	-	-	-	-	-	-	11 mg/L	-	-	-	-
L-Aspartic Acid	25 mg/L	55 mg/L	550 mg/L	12.2 mg/L	-	-	-	-	-	-	23 mg/L	45 mg/L	-	-	-
L-Threonine	35 mg/L	66 mg/L	-	19.1 mg/L	-	-	-	-	-	-	18 mg/L	54 mg/L	-	-	-
L-Glutamic Acid	35 mg/L	23 mg/L	-	21.2 mg/L	-	-	-	-	-	-	29 mg/L	54 mg/L	-	-	-
L-Proline	8 mg/L		-	6.2 mg/L	-	-	-	-	-	-	10 mg/L	-	-	-	-
L-Ornithine	50 mg/L	86 mg/L	-	13.5 mg/L	-	-	-	-	-	-	129 mg/L	25 mg/L (L-ornithine monohydrochloride)	-	-	-
L-Citrulline	50 mg/L	73 mg/L	-	28.3 mg/L	-	-	-	-	-	-	-	70 mg/L	-	-	-
L-Tryptophan	20 mg/L		-	2.27 mg/L	-	-	-	-	-	-	21 mg/L	11.2 mg/L	-	-	-
L-Asparagine	10 mg/L	22 mg/L	-	3.6 mg/L	-	-	-	-	-	-	8 mg/L	-	-	-	-
L-Methionine	-	7 mg/L	-	0.90 mg/L	-	-	-	-	-	-	3.6 mg/L	-	-	-	-
Cystine	-	-	-	0.26 mg/L	-	-	-	-	-	-	0.72 mg/L	-	-	-	-
B-Alanine	-	-	-	0.72 mg/L	-	-	-	-	-	-	-	-	-	-	-
Fatty Acids
Lauric Acid	-	-	41 mg/L	-	-	-	-	-	-	-	-	-	-	-	-
Palmitic Acid	-	-	41 mg/L	-	-	-	-	-	-	-	-	-	-	-	-
Myristic Acid	-	-	82 mg/L	-	-	-	-	-	-	-	-	-	-	-	-
Human fatty acids	-	16.4 g/L	-	-	-	-	-	-	-	-	-	-	-	-	-
Other
Creatinine	5 mg/L	4 mg/L	40 mg/L	-	-	1 - 13 mg/L	-	-	-	-	-	9.5 mg/L	-	-	-
Squalene	-	2 g/L	20 mg/L	-	-	-	-	-	-	-	-	-	-	-	-
Cholesterol	-	800 mg/L	8 mg/L	-	-	-	-	-	-	-	-	-	-	-	-
Lactic Acid	0.5 g/L (88%)	1.441 g/L (88%)	1.441 g/L (88%)	-	0.45 - 3.6 g/L	0.36 - 3.6 g/L	2.47 - 3.36 g/L	-	-	761 mg/L	-	1.26 g/L	-	-	-
Urea	0.5 g/L	1.201 g/L	12.01 g/L	-	240.2 - 720.7 mg/L	120 - 570 mg/L	-	> 99 mg/L	-	-	-	601 mg/L	1.3 g/L	-	-
L-ascorbic acid	-	1 mg/L	-	-	-	0 - 1.5 ug/mL	-	-	-	-	-	1.8 mg/L	-	-	-

## Sheet: S2 Strain Information
Supplemental Material S2. Strains used in this study.
Strain	Genus	Site	Microenvironment	NCBI Accession
Citrobacter freundii LK704	Citrobacter	Nare	Moist	GCA_025143015.1
Corynebacterium amycolatum LK19	Corynebacterium	Umbilicus	Moist	GCA_008042175.1
Corynebacterium glucuronolyticum LK488	Corynebacterium	Umbilicus	Moist	GCA_025146395.1
Corynebacterium kefirresidentii LK1134	Corynebacterium	Occiput	Sebaceous	GCA_025151445.1
Dermabacter hominis LK522	Dermabacter	Umbilicus	Moist	GCA_025145325.1
Dermacoccus nishinomiyaensis LK1128	Dermacoccus	Volar forearm	Dry	GCA_025149825.1
Dietzia cinnamea LK439	Dietzia	Alar crease	Sebaceous	GCA_025145915.1
Klebsiella pneumoniae LK469	Klebsiella	Nare	Moist	GCA_025143185.1
Kocuria rhizophila LK221	Kocuria	Axillary groin	Moist	GCA_025149045.1
Kocuria marina_A LK478	Kocuria	Antecubital fossa	Moist	GCA_025145565.1
Microbacterium sp. 002456035 LK369	Microbacterium	Axillary groin	Moist	GCA_025143875.1
Micrococcus luteus LK410	Micrococcus	Volar forearm	Dry	GCA_025145465.1
Sphingobacterium hotanense LK485	Sphingobacterium	Toe web space	Foot	GCA_025143125.1
Staphylococcus epidermidis LK717	Staphylococcus	Toe web space	Foot	GCA_025446825.1
Staphylococcus aureus USA300	Staphylococcus	NA	NA	CP000255.1
Staphylococcus epidermidis LK593	Staphylococcus	Volar forearm	Dry	GCA_025146065.1

## Sheet: S3 Checkerboard assay analysis
Supplemental Material S3. Checkerboard assay analysis - multiple linear regression and relative importance
Strain	Sweat coefficient	Sweat p-value	Sebum coefficient	Sebum p-value	Sweat relative importance (lmg)	Sebum relative importance (lmg)
Citrobacter freundii LK704	2.5763	< 2E-16	-0.97586	3.51e-07	0.8748	0.1252
Corynebacterium amycolatum LK19	0.5726	0.0394	2.1289	9.04e-11	0.0676	0.9324
Corynebacterium glucuronolyticum LK488	1.49674	1.29e-12	-2.32538	< 2E-16	0.2934	0.7066
Corynebacterium keferresidentii LK1134	1.0814	9.76e-05	2.0254	9.59e-11	0.2222	0.7778
Dermabacter hominis LK522	0.29149	0.0317	-2.86762	< 2E-16	0.0102	0.9898
Dermacoccus nishinomiyaensis LK1128	1.4164	2.47e-07	-1.9326	6.2e-11	0.35	0.65
Dietzia cinnamea LK439	0.83382	1.97e-05	2.58898	< 2E-16	0.0942	0.9058
Klebsiella pneumoniae LK469	2.48791	< 2E-16	-1.3563	4.78e-13	0.7713	0.2287
Kocuria marina_A LK478	0.38536	0.0193	-2.76827	< 2E-16	0.0191	0.9809
Kocuria rhizophila LK221	1.6381	< 2E-16	-2.32943	< 2E-16	0.3314	0.6686
Microbacterium sp. 002456035 LK369	1.21984	1.62e-10	-2.51914	< 2E-16	0.1903	0.8097
Micrococcus luteus LK410	0.91202	1.09e-12	-2.81305	< 2E-16	0.0953	0.9047
Sphingobacterium hotanense LK485	2.65346	< 2E-16	-0.87686	8.36e-07	0.9017	0.0983
Staphylococcus aureus LK376	2.7756	< 2E-16	-0.6926	5.65e-06	0.9415	0.0585
Staphylococcus epidermidis LK593	2.77739	< 2E-16	-0.25685	0.116	0.9915	0.0085
Staphylococcus epidermidis LK717	2.55693	< 2E-16	-0.06439	0.766	0.9994	0.0006
